# Supplementary material for: Development of multiplex digital PCR assays for the detection of PIK3CA mutations in the plasma of metastatic breast cancer patients
Source: Sci Rep. 2021 Aug 27;11:17316. doi: 10.1038/s41598-021-96644-6 (PMC8397758; doi:10.1038/s41598-021-96644-6)
Supplement: Supplementary file 1 — Dataset S1. [file 41598_2021_96644_MOESM1_ESM.xlsx]

## Sheet: Supplementary Dataset
PATIENT NUMBER	METASTATIC SITES AT THE TIME OF BLOOD SAMPLING	cfDNA					TUMOR
		DATE OF SAMPLING	CONCENTRATION (ng/ml of plasma)	MUTATION(S)			DATE OF SAMPLING	SAMPLE TYPE	TUMOR TYPE	TUMOR LOCATION	MUTATION(S)
				AA	CONCENTRATION (copies/ml of plasma)	MAF (%)					AA	MAF (%)
1	Pleura, Bone	2019-10-10	9.7	E545K	3.11644	0.138822	NA	NA	NA	NA	NA	NA
2	Liver, Lung, Bone, Peritoneum, Skin	2017-05-16	26.3	H1047R	196.076	5.86854	NA	NA	NA	NA	NA	NA
3	Kidney, Bone, Adrenals	2019-09-20	29.6	-	-	-	NA	NA	NA	NA	NA	NA
4	Bone, Liver, Nodes	2020-02-24	21.3	-	-	-	01 / 09 / 2013 26 / 03 / 2020	Frozen FFPE	Primary Metastasis	Breast Liver	- -	- -
5	Pleura, Nodes	2019-11-20	40	-	-	-	2018-05-09	FFPE	Metastasis	Nodes	-	-
6	Nodes, Pleura, Bone	2020-06-02	5.68	-	-	-	2019-03-27	FFPE	Metastasis	Nodes	-	-
7	Bone, Liver	2019-11-26	298	Q546K H1047R	28 361.1 1 868.8	37.01 3.70	NA	NA	NA	NA	NA	NA
8	Nodes, Liver	2020-01-15	14.5	-	-	-	NA	NA	NA	NA	NA	NA
9	Bone	2019-05-28	17.5	-	-	-	NA	NA	NA	NA	NA	NA
10	Bone, Peribronchial, Liver	2019-08-26	16.3	-	-	-	NA	NA	NA	NA	NA	NA
11	Liver, Bone	2017-01-13	52	-	-	-	NA	NA	NA	NA	NA	NA
12	Bone	2019-05-22	113	H1047R	403	1.18	NA	NA	NA	NA	NA	NA
13	Bone	2020-01-08	6.78	-	-	-	NA	NA	NA	NA	NA	NA
14	Osteomedullary	2019-12-03	214	-	-	-	NA	NA	NA	NA	NA	NA
15	Liver	2019-04-26	63.3	H1047R E545K	264.8 75.1	2.77 0.39	NA	NA	NA	NA	NA	NA
16	Peritoneum	2020-02-05	12.4	-	-	-	NA	NA	NA	NA	NA	NA
17	Bone	2020-01-29	9.4	-	-	-	NA	NA	NA	NA	NA	NA
18	Locoregional, Nodes	2019-09-23	13.2	-	-	-	2012-07-16	FFPE	Primary	Breast	-	-
19	Bone, Pleura	2020-10-20	78.9247	E545K	2.2	0.16	NA	NA	NA	NA	NA	NA
20	Liver	2019-08-23	17.7	Q546K	127.519	2.061	NA	NA	NA	NA	NA	NA
21	Bone, Liver, Lung	2019-07-29	397.7	H1047R E545K	24324.9 256.1	37.57 0.17	NA	NA	NA	NA	NA	NA
22	Pleura, Lung, Bone, Liver	2020-01-09	13.9	H1047L	5.34963	0.126581	NA	NA	NA	NA	NA	NA
23	Liver, Nodes	2020-05-19	37.8	-	-	-	NA	NA	NA	NA	NA	NA
24	Bone, Meninges, Pleura	2020-05-05	56.8	-	-	-	NA	NA	NA	NA	NA	NA
25	Bone	2020-11-18	9.16	-	-	-	NA	NA	NA	NA	NA	NA
26	Pleura, Pericardium	2019-12-03	15.9	-	-	-	NA	NA	NA	NA	NA	NA
27	Bone, Liver	2017-11-16	30.7	H1047L	4307.93	44.1857	NA	NA	NA	NA	NA	NA
28	Bone, Liver, Pleura	2020-03-04	20.4	-	-	-	NA	NA	NA	NA	NA	NA
29	Pleura	2019-07-30	12.9	-	-	-	NA	NA	NA	NA	NA	NA
30	Bone, Nodes	2020-09-01	5.78	-	-	-	NA	NA	NA	NA	NA	NA
31	Skin, Nodes	2020-06-19	6.52	-	-	-	NA	NA	NA	NA	NA	NA
32	Bone	2019-10-29	7	E545K	134.982	7.8748	2015-10-08	Frozen	Primary	Breast	E545K	61.0863
33	Bone	2017-06-21	896.7	E545K	68.9925	0.0639855	NA	NA	NA	NA	NA	NA
34	Pleura, Liver	2019-04-01	5.5	-	-	-	NA	NA	NA	NA	NA	NA
35	Bone	2019-09-20	568	-	-	-	2016-06-06	FFPE	Metastasis	Bone	-	-
36	Subcutaneous	2019-11-29	28.6	E542K E545K	735.9 39.3	10.42 0.56	NA	NA	NA	NA	NA	NA
37	Bone	2019-04-29	12.5	-	-	-	2011-07-28	Frozen	Primary	Breast	-	-
38	Liver, Bone, Nodes	2020-06-26	12.1	-	-	-	NA	NA	NA	NA	NA	NA
39	Bone	2019-05-13	17.3	-	-	-	NA	NA	NA	NA	NA	NA
40	Bone	2019-05-20	52.7	-	-	-	NA	NA	NA	NA	NA	NA
41	Media, Lung	2020-03-03	12.8	-	-	-	NA	NA	NA	NA	NA	NA
42	Bone, Liver	2019-10-29	5.5	-	-	-	NA	NA	NA	NA	NA	NA
43	Bone, Uterus, Ovaries	2019-12-13	11.6	-	-	-	28 / 03 / 2007 28 / 11 / 2018	Frozen FFPE	Primary Metastasis	Breast Nodes	H1047L H1047L	9.18 14.41
44	Bone, Ovaries	2020-01-22	21.8	E545K	5.32413	0.0513563	2018-05-17	FFPE	Metastasis	Ovary	-	-
45	Bone	2019-05-07	7.5	E542K	71.3927	4.65772	NA	NA	NA	NA	NA	NA
46	Bone, Liver, Nodes	2020-02-07	18.8	-	-	-	NA	NA	NA	NA	NA	NA
47	Pleura, Bone	2019-09-24	8.9	H1047R	3.9	0.23	NA	NA	NA	NA	NA	NA
48	Bone, Viscera, Liver	2019-06-17	18.9	-	-	-	2016-12-15	FFPE	Metastasis	Liver	-	-
49	Bone, Liver	2019-05-20	15.7	H1047R	234.577	6.5922	2016-12-08	FFPE	Metastasis	Liver	H1047R	21.9496
50	Ovaries, Bone	2019-05-21	10.6	-	-	-	NA	NA	NA	NA	NA	NA
51	Bone, Nodes, Lung	2019-04-25	15.4	E545K	59.5551	1.40004	2010-09-08	Frozen	Primary	Breast	E545K	9.73879
52	Lung, Pleura, Bone, Nodes	2020-10-07	10.6316	-	-	-	NA	NA	NA	NA	NA	NA
53	Liver, Bone	2019-04-01	29.7	-	-	-	2013-01-16	Frozen	Primary	Breast	-	-
54	Bone	2017-01-12	41.4	H1047R	166.769	2.21684	NA	NA	NA	NA	NA	NA
55	Bone	2020-11-19	18.7	-	-	-	NA	NA	NA	NA	NA	NA
56	Nodes, Lung, Bone	2019-12-12	9.3	H1047R	197	6.18	2019-07-26	FFPE	Metastasis	Nodes	H1047R	23.7965
57	Bone, Nodes	2020-07-01	15.3	H1047R	220.169	7.26371	NA	NA	NA	NA	NA	NA
58	Liver, Bone, Peritoneum	2019-07-01	119.1	-	-	-	2017-11-17	FFPE	Primary	Breast	-	-
59	Bone	2019-10-30	15	-	-	-	2004-04-24	Frozen	Primary	Breast	-	-
60	Kidney, Bone	2019-12-18	15.9	E545K	260.483	8.51209	NA	NA	NA	NA	NA	NA
61	Bone	2020-03-25	7.7	-	-	-	2011-11-28	Frozen	Primary	Breast	-	-
62	Bone	2020-12-23	7	-	-	-	NA	NA	NA	NA	NA	NA
63	Bone	2017-12-21	6.4	-	-	-	2019-02-04	FFPE	Metastasis	Liver	-	-
64	Lung, Pleura, Nodes	2017-02-23	22.1	-	-	-	2006-04-20	Frozen	Primary	Breast	-	-
65	Pleura, Bone, Lung	2020-11-09	1120	Q546R	90241.7	43.893	NA	NA	NA	NA	NA	NA
66	Bone	2020-08-31	11.7708	E545K	183	5.27	NA	NA	NA	NA	NA	NA
67	Lung	2020-10-06	11.6	E545K	2.2	0.16	NA	NA	NA	NA	NA	NA
68	Bone, Nodes	2020-06-30	67.6	H1047R	772.381	4.32805	2019-12-11	FFPE	Primary/Metastasis	Breast	H1047R	25.1069
69	Bone	2019-07-03	442.9	-	-	-	2017-04-20	FFPE	Primary	Breast	-	-
70	Liver, Adrenals, Bone	2020-09-09	5.5	-	-	-	NA	NA	NA	NA	NA	NA
71	Bone, Liver	2019-05-28	12.9	-	-	-	2012-06-07	Frozen	Primary	Breast	-	-
72	Nodes	2020-06-17	43.2	-	-	-	2019-03-25	FFPE	Metastasis	Nodes	-	-
73	Bone, Lung, Nodes	2019-08-05	17.8	-	-	-	2016-05-26	FFPE	Primary/Metastasis	Breast	-	-
74	Bone, Liver, Lung	2019-10-04	133	-	-	-	NA	NA	NA	NA	NA	NA
75	Bone, Lung, Node, Adrenals, Pleura, Breast	2020-06-30	11.6	H1047R	2.72752	0.129227	2019-04-19	FFPE	Primary/Metastasis	Breast	H1047R	40.0266
76	Bone, Liver	2019-05-16	18.7	-	-	-	NA	NA	NA	NA	NA	NA
77	Bone	2020-09-23	8.9	-	-	-	NA	NA	NA	NA	NA	NA
78	Nodes, Skin	2020-02-12	67.3	-	-	-	2019-04-09	FFPE	Primary	Breast	-	-
79	Bone	2020-09-04	6.16	-	-	-	NA	NA	NA	NA	NA	NA
80	Bone	2020-05-13	12.8	-	-	-	NA	NA	NA	NA	NA	NA
81	Skin, Pleura	2017-02-28	19.9	-	-	-	NA	NA	NA	NA	NA	NA
82	Liver, Bone	2019-07-24	7.8	-	-	-	NA	NA	NA	NA	NA	NA
83	Bone	2020-09-02	10.6	-	-	-	NA	NA	NA	NA	NA	NA
84	Adrenals, Bone, Liver	2019-03-12	10.4	-	-	-	NA	NA	NA	NA	NA	NA
85	Bone, Pleura	2020-01-13	17.9	-	-	-	NA	NA	NA	NA	NA	NA
86	Bone, Pleura, Nodes	2019-09-17	14.4	-	-	-	24 / 05 / 2015 05 / 10 / 2018	FFPE FFPE	Primary Metastasis	Breast Breast	- -	- -
87	Bone, Nodes	2020-11-26	11.5556	-	-	-	NA	NA	NA	NA	NA	NA
88	Bone, Liver	2019-07-10	11.4	H1047R	139.089	5.64226	2019-07-10	Frozen	Primary	Breast	H1047R	36.9194
89	Bone, Lung, Nodes, Meninges	2020-06-17	9.04	-	-	-	2018-10-17	FFPE	Metastasis	Subcutaneous	-	-
90	Liver, Lung	2019-12-03	34.8	E545K	65.6692	0.670927	NA	NA	NA	NA	NA	NA
91	Bone, Nodes	2020-09-15	12.7	-	-	-	NA	NA	NA	NA	NA	NA
92	Nodes, Lung	2020-06-11	5.6	-	-	-	2018-08-03	FFPE	Metastasis	Nodes	-	-
93	Liver, Bone, Peritoneum	2019-10-02	8.5	Q546P	17	0.71	NA	NA	NA	NA	NA	NA
94	Bone	2020-06-05	27.8261	-	-	-	2020-08-04	FFPE	Primary/Metastasis	Breast	-	-
95	Bone, Nodes	2019-09-20	57.4	N345K	3812	18.5907	2011-02-24	Frozen	Primary	Breast	N345K	19.6428
96	Bone, Nodes	2019-11-29	14.7	H1047L	11.0862	0.376053	NA	NA	NA	NA	NA	NA
97	Pleura, Bone, Liver	2020-01-07	17.1	-	-	-	NA	NA	NA	NA	NA	NA
98	Pleura, Liver, Bone	2020-07-17	7.5	-	-	-	NA	NA	NA	NA	NA	NA
99	Lung, Skin, Nodes	2020-07-24	10.4	-	-	-	NA	NA	NA	NA	NA	NA
100	Bone	2020-05-29	28.2	-	-	-	NA	NA	NA	NA	NA	NA
101	Bone	2020-01-08	25.2	-	-	-	2019-04-10	FFPE	Metastasis	Breast	H1047L	20.7615
102	Bone, Bone marrow	2019-12-10	12.8	-	-	-	2009-11-19	Frozen	Primary	Breast	-	-
103	Bone, Liver, Lung, Brain	2020-08-11	12	C420R	148	5.73	NA	NA	NA	NA	NA	NA
104	Bone, Bone marrow, Liver	2019-09-16	26	H1047R	8.3	0.214721	06 / 01 / 2006 14 / 10 / 2019	Frozen FFPE	Primary Metastasis	Breast Liver	- -	- -
105	Bone, Nodes, Peritoneum	2019-04-04	9.45	-	-	-	2006-11-24	Frozen	Primary	Breast	Q546K	0.296462
106	Liver, Bone	2017-05-15	21.5	-	-	-	NA	NA	NA	NA	NA	NA
107	Nodes, Bone, Peritoneum, Liver	2020-02-03	70.2	-	-	-	2020-02-21	FFPE	Metastasis	Breast	-	-
108	Lung, Nodes	2018-10-03	28	-	-	-	2018-02-05	FFPE	Metastasis	Breast	H1047R	28.0449
109	Skin, Nodes, Pleura	2020-09-04	8.14	E545K	7.2651	0.332113	NA	NA	NA	NA	NA	NA
110	Bone	2019-10-17	8.9	-	-	-	NA	NA	NA	NA	NA	NA
111	Bone, Lung, Nodes	2020-05-18	720.833	-	-	-	NA	NA	NA	NA	NA	NA
112	Bone	2019-12-23	14.9	-	-	-	2017-06-29	FFPE	Primary	Breast	E542K	35.3861
113	Bone	2020-09-21	13.3	-	-	-	NA	NA	NA	NA	NA	NA
114	Nodes, Liver	2020-07-17	16.3	-	-	-	2020-08-03	FFPE	Metastasis	Liver	-	-
115	Bone	2019-05-03	15.8	-	-	-	2016-11-04	FFPE	Metastasis	Nodes	E545K	14.3244
116	Liver, Bone, Lung	2019-12-03	18.9	-	-	-	2018-08-17	FFPE	Primary	Breast	-	-
117	Nodes, Bone, Liver, Pleura, Pericardial	2020-07-03	17.6	-	-	-	2020-05-14	FFPE	Primary/Metastasis	Breast	-	-
118	Lung, Nodes, Bone	2020-01-07	21.8	-	-	-	2018-05-30	FFPE	Primary	Breast	-	-
119	Liver, Bone, Nodes	2019-11-25	21.8	-	-	-	2017-01-18	FFPE	Primary	Breast	-	-
120	Muscle, Nodes, Adrenals	2020-01-21	15.2	N345K	284.552	8.88272	NA	NA	NA	NA	NA	NA
121	Bone, Liver, Brain	2020-04-10	115	H1047L	43251.3	37.067	NA	NA	NA	NA	NA	NA
122	Skin, Liver, Bone, Pericardium	2019-09-26	13.4	-	-	-	2003-04-03	Frozen	Primary	Breast	-	-
123	Liver	2020-03-02	22	-	-	-	NA	NA	NA	NA	NA	NA
124	Lung, Bone	2020-10-02	20.2	-	-	-	NA	NA	NA	NA	NA	NA
125	Bone, Lung, Nodes, Liver	2020-02-04	16.9	H1047R	1082	13.58	NA	NA	NA	NA	NA	NA
126	Pleura, Bone	2019-11-13	10.1	-	-	-	NA	NA	NA	NA	NA	NA
127	Bone, Mediastinum, Adrenals, Lung, Nodes	2020-02-04	19.9	-	-	-	NA	NA	NA	NA	NA	NA
128	Peritoneum, Bone, Liver	2020-03-24	9.875	-	-	-	NA	NA	NA	NA	NA	NA
129	Liver	2020-06-03	29.4	-	-	-	2020-06-05	FFPE	Metastasis	Liver	-	-
130	Nodes, Liver	2020-06-26	20.8	-	-	-	2020-05-28	FFPE	Metastasis	Skin	-	-
131	Bone, Liver	2019-12-04	17.7	C420R	214.235	6.50306	NA	NA	NA	NA	NA	NA
132	Bone, Breast	2020-12-04	7.52	E545K	31.1	4.17	NA	NA	NA	NA	NA	NA
133	Bone, Lung	2020-03-12	5.76	-	-	-	NA	NA	NA	NA	NA	NA
134	Liver	2020-01-31	19.3	-	-	-	2020-01-23	FFPE	Metastasis	Liver	-	-
135	Bone	2019-10-08	7.05	-	-	-	NA	NA	NA	NA	NA	NA
136	Bone	2020-10-01	10.8	-	-	-	NA	NA	NA	NA	NA	NA
137	Bone, Liver	2019-09-04	22.4	H1047R	407.794	9.99713	NA	NA	NA	NA	NA	NA
138	Lung	2018-10-19	17.9	-	-	-	2018-03-18	FFPE	Metastasis	Breast	-	-
139	Bone	2020-03-23	21.4474	-	-	-	2020-04-16	FFPE	Metastasis	Bone	-	-
140	Liver, Bone, Lung	2020-01-13	81.2	E545K	732.141	3.4247	NA	NA	NA	NA	NA	NA
141	Bone, Brain	2019-04-02	20.1	-	-	-	NA	NA	NA	NA	NA	NA
142	Pleura, Lung, Nodes	2019-11-19	28.2	-	-	-	NA	NA	NA	NA	NA	NA
143	Bone, Liver	2019-11-22	45.4	H1047R	12744.8	32.5568	NA	NA	NA	NA	NA	NA
144	Liver, Bone, Lung	2019-03-18	366.7	-	-	-	2007-09-13	Frozen	Primary	Breast	-	-
145	Lung, Mediastinum, Bone, Ovaries	2019-11-26	17.6	H1047R	15.3883	0.604941	2004-02-05	Frozen	Primary	Breast	H1047R	32.5375
146	Peritoneum	2019-03-18	9.8	-	-	-	2011-03-07	FFPE	Primary	Breast	-	-
147	Bone	2019-03-18	80.3	H1047R	38.863	0.256946	NA	NA	NA	NA	NA	NA
148	Nodes, Lung, Liver, Bone	2020-01-07	139	H1047R	13703	13.51	2019-09-04	FFPE	Metastasis	Liver	H1047R	20.7796
149	Bone, Pleura, Liver, Peritoneum	2019-04-29	32.05	H1047R E545K	1269.2 7.3	27.99 0.04	NA	NA	NA	NA	NA	NA
150	Bone, Serous	2019-09-10	15	-	-	-	2000-05-25	FFPE	Primary	Breast	-	-
151	Bone	2019-12-27	10.7	-	-	-	NA	NA	NA	NA	NA	NA
152	Nodes	2019-04-24	37.7	-	-	-	2015-02-10	Frozen	Primary	Breast	-	-
153	Bone	2020-03-31	11.5306	-	-	-	2020-04-22	FFPE	Metastasis	Muscle	-	-
154	Bone, Meninges, Liver	2019-05-10	64.05	E545K E542K	31.9 19.5	0.11 0.07	2008-07-24	FFPE	Primary	Breast	-	-
155	Bone	2020-09-09	9.8	-	-	-	NA	NA	NA	NA	NA	NA
156	Bone, Pleura	2019-07-29	8.7	E542K	273	11.4	2014-10-15	Frozen	Primary	Breast	E542K	27.205
157	Lung	2020-06-11	18.2	-	-	-	2020-06-11	FFPE	Metastasis	Skin	-	-
158	Liver	2020-07-23	33.6	H1047L	3552.46	20.8939	NA	NA	NA	NA	NA	NA
159	Bone, Lung, Nodes	2020-06-16	65.9574	-	-	-	2020-03-19	FFPE	Metastasis	Liver	-	-
160	Bone	2019-12-13	8.7	C420R	4.63858	0.196525	NA	NA	NA	NA	NA	NA
161	Bone	2020-09-23	29.2	-	-	-	NA	NA	NA	NA	NA	NA
162	Bone, Skin, Pleura	2020-03-18	17.8	E542K	482.161	10.4587	NA	NA	NA	NA	NA	NA
163	Bone, Nodes, Pleura, Lung	2019-09-02	8.85	-	-	-	2016-07-01	FFPE	Metastasis	Nodes	-	-
164	Nodes, Bone, Liver, Pleura	2017-03-31	17.3	-	-	-	2011-04-25	Frozen	Primary	Breast	-	-
165	Mediastinum, Bone, Lymph Nodes	2020-02-07	31	H1047L	4.45738	0.0717125	2019-10-18	FFPE	Metastasis	Nodes	-	-
166	Nodes, Lung, Pleura, Bone	2019-12-17	11.9	H1047R	65	2.41	2019-12-03	FFPE	Primary/Metastasis	Breast	-	-
167	Nodes, Breast, Mediastinum, Bone, Lung	2020-11-30	20.1111	-	-	-	NA	NA	NA	NA	NA	NA
168	Lung, Nodes	2020-01-06	15.8	-	-	-	NA	NA	NA	NA	NA	NA
169	Bone, Skin, Liver	2016-11-25	30.6	E542K	63.9536	0.654377	NA	NA	NA	NA	NA	NA
170	Hilar, Mediastinal, Celiac, Retroperitoneal, Subclavicular	2020-07-15	11	-	-	-	NA	NA	NA	NA	NA	NA
171	Bone, Nodes, Liver	2020-07-09	10.7292	E542K	559.704	17.3983	NA	NA	NA	NA	NA	NA
172	Bone, Pleura, Peritoneum	2019-06-21	7.1	E545K	60	3.793	2019-11-05	FFPE	Metastasis	Nodes	E545K	0.737423
173	Liver	2020-01-21	83.5	E545K	8598	23.5018	NA	NA	NA	NA	NA	NA
174	Liver, Lung, Pleura, Peritoneum	2017-03-03	22	E545K	190.947	4.09968	2009-10-15	Frozen	Primary	Breast	E545K	27.8065
175	Lung	2020-02-18	9.08	-	-	-	22 / 03 / 2019 11 / 06 / 2019	FFPE FFPE	Primary Metastasis	Breast Nodes	- -	- -
176	Bone	2019-11-21	9.3	-	-	-	NA	NA	NA	NA	NA	NA
177	Bone	2020-11-23	12	-	-	-	NA	NA	NA	NA	NA	NA
178	Bone, Nodes	2020-09-28	7.9	-	-	-	NA	NA	NA	NA	NA	NA
179	Nodes, Bone, Liver, Adrenals, Lung	2019-06-17	108	E545K	24886	35.24	2016-07-19	FFPE	Metastasis	Breast	E545K	72.8031
180	Bone, Nodes, Pleura, Liver	2019-09-23	132.6	E545K	5318.72	8.58749	2006-06-29	Frozen	Primary	Breast	E545K	27.8185
181	Bone	2020-02-10	87	-	-	-	2011-06-07	Frozen	Primary	Breast	-	-
182	Lung	2020-08-12	6.04082	-	-	-	NA	NA	NA	NA	NA	NA
183	Peritoneum	2020-04-27	9.59524	H1047R	182.143	5.42151	2013-12-17	Frozen	Primary	Breast	H1047R	6.63828
184	Nodes, Bone	2019-10-02	8.55	-	-	-	12 / 12 / 2011 04 / 04 / 2018	Frozen FFPE	Primary Metastasis	Breast Nodes	E542K E542K	26.02 7.99
185	Bone, Liver, Lung, Pleura	2019-08-23	11.4	-	-	-	NA	NA	NA	NA	NA	NA
186	Bone, Liver	2020-11-10	15.2	H1047R	60.292	2.13295	NA	NA	NA	NA	NA	NA
187	Bone, Liver, Nodes	2020-03-18	12	-	-	-	NA	NA	NA	NA	NA	NA
188	Bone, Nodes	2020-07-10	15.6	-	-	-	2018-02-22	FFPE	Primary	Breast	-	-
189	Peritoneum	2020-09-15	8.9	H1047R	51.7	1.97	NA	NA	NA	NA	NA	NA
190	Bone, Nodes	2020-02-04	31.6	H1047R	12	0.14	23 / 11 / 2007 11 / 10 / 2019	Frozen FFPE	Primary Metastasis	Breast Nodes	H1047R H1047R	41.27 35.25
191	Bone	2019-11-26	15.5	-	-	-	2016-02-18	FFPE	Metastasis	Nodes	-	-
192	Bone	2020-08-31	14.2	-	-	-	NA	NA	NA	NA	NA	NA
193	Skin	2019-05-15	6.1	-	-	-	10 / 01 / 2017 29 / 01 / 2018	FFPE FFPE	Primary Metastasis	Breast Breast	- -	- -
194	Bone, Nodule	2019-03-26	9.85	-	-	-	2017-09-28	FFPE	Primary/Metastasis	Breast	E545K	20.8821
195	Bone, Nodes	2020-03-26	18.2	H1047R	44.9995	0.867573	2018-11-12	FFPE	Primary/Metastasis	Breast	H1047R	26.7012
196	Lung, Nodes	2020-06-12	10.5	-	-	-	2020-02-21	FFPE	Metastasis	Nodes	-	-
197	Bone	2019-05-16	19.5	-	-	-	2008-02-29	FFPE	Primary	Breast	-	-
198	Lung, Bone, Liver, Nodes	2020-02-19	456.818	-	-	-	NA	NA	NA	NA	NA	NA
199	Bone	2019-11-04	8.6	-	-	-	NA	NA	NA	NA	NA	NA
200	Pleura, Bone, Nodes, Liver	2019-08-20	8.25	-	-	-	2019-05-23	FFPE	Metastasis	Liver	-	-
201	Liver, Nodes, Mediastinum	2020-09-14	36.3	-	-	-	NA	NA	NA	NA	NA	NA
202	Bone	2019-03-19	66.4	-	-	-	NA	NA	NA	NA	NA	NA
203	Bone, Nodes	2019-04-16	12.4	-	-	-	NA	NA	NA	NA	NA	NA
204	Peritoneum, Pleura, Bone	2020-12-07	19.4	E545K	10.8	0.21	NA	NA	NA	NA	NA	NA
205	Bone	2020-07-10	18.2979	-	-	-	2019-10-29	FFPE	Metastasis	Bone	H1047L	28.2553
206	Brain, Lung, Bone	2020-01-27	288	E545K	52128	36.7341	NA	NA	NA	NA	NA	NA
207	Liver, Nodes	2020-07-30	9.4	-	-	-	2010-07-01	Frozen	Primary	Breast	-	-
208	Bone, Liver	2019-11-14	24.3	-	-	-	2013-08-21	Frozen	Primary	Breast	-	-
209	Pleura, Peritoneum, Liver, Bone	2019-08-27	59.2	-	-	-	2009-03-26	Frozen	Primary	Breast	-	-
210	Bladder, Peritoneum, Skin	2020-01-28	11	-	-	-	2019-10-22	FFPE	Metastasis	Skin	-	-
211	Bone	2020-06-19	11.9	-	-	-	NA	NA	NA	NA	NA	NA
212	Nodes, Brain	2020-04-17	6.4	-	-	-	2018-01-08	FFPE	Metastasis	Nodes	H1047R	12.0246
213	Bone	2019-10-31	20.6	-	-	-	NA	NA	NA	NA	NA	NA
	Supplementary Dataset. Results of PIK3CA mutations detection on cfDNA and matched tumor samples obtained from our cohort of 213 HR+/HER2- metastatic breast cancer patients. (-: negative result (no mutation found); NA: not applicable; Primary/Metastasis: patients already metastatic at the time of diagnosis).
